# Supplementary material for: Validity and reliability of the Spanish version of the “Wijma Delivery Expectancy/Experience Questionnaire” (W-DEQ-B)
Source: PLoS One. 2021 Apr 26;16(4):e0249942. doi: 10.1371/journal.pone.0249942 (PMC8075224; doi:10.1371/journal.pone.0249942)
Supplement: S1 File — (XLS) [file pone.0249942.s001.xls]

## Sheet: Hoja1
Code	Age	Parity	Studies	Employement status	Pareja	Birth	Complication	WDEQB_1_1	WDEQB_1_2	WDEQB_1_3	WDEQB_1_4	WDEQB_1_5	WDEQB_1_6	WDEQB_1_7	WDEQB_1_8	WDEQB_1_9	WDEQB_1_10	WDEQB_1_11	WDEQB_1_12	WDEQB_1_13	WDEQB_1_14	WDEQB_1_15	WDEQB_1_16	WDEQB_1_17	WDEQB_1_18	WDEQB_1_19	WDEQB_1_20	WDEQB_1_21	WDEQB_1_22	WDEQB_1_23	WDEQB_1_24	WDEQB_1_25	WDEQB_1_26	WDEQB_1_27	WDEQB_1_28	WDEQB_1_29	WDEQB_1_30	WDEQB_1_31	WDEQB_1_32	WDEQB_1_33	WDEQB_2_1	WDEQB_2_2	WDEQB_2_3	WDEQB_2_4	WDEQB_2_5	WDEQB_2_6	WDEQB_2_7	WDEQB_2_8	WDEQB_2_9
63	35	Nulliparous	Primary	Works	YES	Eutocic	NO	1	0	0	1	0	1	0	1	0	2	0	2	0	0	0	0	1	0	1	0	0	1	0	2	0	0	0	0	0	0	0	0	1
89	29	Nulliparous	University	Works	YES	Cesarean	YES	4	0	0	1	3	3	0	1	3	3	0	2	0	0	0	0	3	0	1	0	0	3	3	4	1	2	0	0	5	4	3	0	0
353	26	Nulliparous	Secondary	Works	YES	Cesarean	NO	2	3	1	3	4	2	1	2	4	3	3	4	1	3	0	3	5	3	3	2	1	3	3	4	2	3	2	3	3	3	2	0	0	3	1	0	1	2	4	0	2	3
117	39	Multiparous	University	Works	YES	Cesarean	YES	5	4	0	5	5	1	0	2	4	2	3	1	4	4	0	2	4	1	4	3	1	4	4	5	0	0	0	4	5	5	2	0	0	5	0	0	5	5	4	0	2	4
200	35	Nulliparous	Secondary	Unemployed	YES	Eutocic	NO	3	1	0	0	0	0	0	2	1	5	0	2	0	0	0	0	3	0	0	0	0	0	0	1	0	2	0	0	0	0	0	0	0
457	32	Nulliparous	University	Works	YES	Eutocic	NO	1	1	0	1	0	3	0	0	1	1	1	3	2	5	0	1	3	2	3	2	1	1	0	2	2	2	1	0	3	2	4	2	2	4	0	0	4	2	3	0	0	0
378	24	Nulliparous	Secondary	Works	YES	Cesarean	YES	3	3	0	1	1	2	0	1	0	1	0	1	1	1	0	1	3	0	3	0	0	0	0	4	0	1	0	2	5	2	2	1	1	1	0	0	0	0	0	0	0	0
423	25	Nulliparous	University	Works	YES	Cesarean	YES	3	1	1	0	0	4	0	0	0	0	0	1	0	0	0	0	2	0	1	0	0	0	0	0	0	0	0	0	1	0	1	0	2	1	0	1	0	0	4	0	4	0
230	39	Nulliparous	Primary	Unemployed	YES	Cesarean	NO	0	0	0	1	1	2	0	0	1	3	0	2	3	2	0	2	4	0	0	0	2	3	0	1	0	2	0	0	0	0	0	0	0	1	0	0	1	0	4	0	0	1
11	36	Multiparous	University	Works	YES	Eutocic	NO	4	4	0	3	3	2	0	3	2	4	1	5	3	3	1	3	5	3	5	1	0	2	3	5	2	1	1	1	1	1	0	0	0
268	33	Multiparous	University	Works	YES	Eutocic	NO	2	3	0	1	1	2	0	1	1	3	2	2	3	3	4	1	2	2	2	1	1	2	2	3	0	5	0	1	1	1	1	0	0
251	26	Nulliparous	University	Works	YES	Cesarean	NO	2	2	0	4	5	5	0	0	1	1	0	3	0	0	0	0	3	0	1	0	0	0	0	4	0	0	0	0	0	3	2	1	1	2	0	0	0	0	2	0	2	2
254	33	Nulliparous	University	Works	YES	Cesarean	NO	2	0	0	1	1	4	0	0	1	5	0	1	1	5	0	0	4	1	0	0	1	2	1	1	0	2	0	4	4	0	0	0	2
32	33	Multiparous	University	Unemployed	YES	Eutocic	NO	1	0	0	1	1	0	0	1	1	2	0	0	0	0	0	0	2	0	3	0	0	1	0	2	0	1	0	0	0	0	0	0	0
369	34	Multiparous	University	Works	YES	Eutocic	NO	2	1	0	3	3	0	1	3	1	1	2	2	2	1	1	2	4	2	1	3	1	2	2	4	1	3	3	1	1	1	1	0	0
303	31	Nulliparous	University	Works	YES	Eutocic	NO	2	2	0	1	1	3	2	2	2	3	1	3	2	1	1	1	4	2	2	1	1	1	0	4	1	1	0	1	2	1	1	1	3	2	0	0	1	2	2	2	1	1
245	41	Multiparous	University	Unemployed	YES	Vacuum	YES	5	5	0	3	3	4	0	4	2	2	0	4	4	3	0	2	5	4	4	1	1	2	2	1	0	3	3	2	4	4	4	1	2	5	5	0	3	2	3	0	3	2
71	28	Nulliparous	Secondary	Works	YES	Cesarean	YES	4	3	0	2	3	4	0	3	3	5	2	2	3	3	0	3	4	2	2	1	0	2	2	5	2	4	1	0	0	0	0	5	5	4	4	3	3	3	5	1	2	2
327	35	Multiparous	Secondary	Works	YES	Eutocic	NO	4	3	0	3	1	1	1	1	2	3	1	2	1	2	1	2	4	1	1	1	0	1	1	5	1	3	1	1	1	1	1	3	4	5	4	0	2	2	0	1	1	1
400	38	Nulliparous	University	Works	YES	Forceps	NO	5	5	0	2	3	4	2	4	2	3	3	5	2	4	1	1	4	3	4	3	2	3	2	5	0	1	0	4	2	5	4	3	3	4	4	0	1	3	5	0	3	2
90	33	Multiparous	University	Unemployed	YES	Eutocic	NO	3	3	0	3	3	2	0	2	3	3	0	1	3	1	0	2	4	3	3	0	0	3	3	4	0	3	0	1	0	0	0	0	0	3	3	0	2	2	2	0	2	3
84	32	Multiparous	University	Works	YES	Forceps	NO	1	1	0	0	1	2	0	0	2	2	0	1	0	0	0	0	3	0	3	0	0	1	0	3	0	3	0	2	3	3	0	0	3	2	3	0	0	2	2	0	1	2
172	35	Multiparous	University	Works	YES	Eutocic	NO	4	3	1	4	4	4	1	4	3	4	3	4	4	3	1	4	4	3	4	3	2	4	3	5	2	2	3	3	0	1	1	0	0	4	3	1	4	3	2	0	4	4
218	32	Nulliparous	University	Works	YES	Cesarean	NO	3	2	0	2	2	2	0	2	3	2	3	2	2	2	0	2	2	2	3	1	2	2	2	2	1	1	1	1	5	3	3	4	3	3	2	0	2	2	3	0	0	3
177	30	Nulliparous	University	Works	YES	Cesarean	YES	4	3	0	1	1	2	0	1	1	1	1	3	4	1	0	1	3	2	3	2	2	0	1	4	0	4	0	1	5	4	4	3	3	4	2	0	0	1	1	0	1	0
127	35	Nulliparous	University	Works	YES	Cesarean	NO	3	3	0	0	2	3	0	0	0	2	3	1	3	5	5	2	2	2	3	2	0	3	2	0	0	5	0	2	5	3	0	0	0	2	2	0	1	1	2	0	0	1
363	34	Multiparous	Secondary	Works	YES	Eutocic	NO	2	2	0	1	1	2	0	2	1	3	1	2	1	1	1	1	3	1	2	1	1	2	1	3	2	2	3	3	2	2	1	1	2	2	2	1	2	2	1	0	1	2
135	38	Multiparous	Secondary	Unemployed	YES	Eutocic	NO	0	0	0	1	2	2	0	1	1	2	0	3	1	0	0	1	2	0	2	0	0	1	1	0	0	1	0	0	0	0	0	0	0	2	2	0	1	2	2	0	1	3
388	37	Multiparous	Secondary	Works	YES	Vacuum	NO	1	0	0	1	1	1	0	1	1	1	0	2	0	0	0	1	2	0	1	1	0	1	1	4	0	1	1	0	0	0	0	1	1	1	2	0	1	2	3	0	2	2
42	46	Multiparous	Secondary	Works	YES	Cesarean	YES	5	1	0	2	2	4	0	2	2	5	1	4	2	4	0	2	4	4	3	0	0	2	1	0	0	5	1	5	5	5	4	0	5	5	1	0	3	1	2	0	0	3
41	33	Multiparous	University	Works	YES	Eutocic	NO	1	1	1	2	1	3	0	3	1	2	1	3	1	1	0	1	3	1	1	1	0	2	2	4	1	2	3	2	2	2	1	0	0	2	1	0	1	1	1	0	1	2
239	31	Nulliparous	University	Works	YES	Cesarean	NO	0	1	1	1	1	1	0	1	2	3	0	3	0	1	0	1	1	0	3	0	1	0	4	4	0	1	0	0	4	3	1	1	1	1	1	1	2	3	4	0	2	2
226	30	Nulliparous	University	Works	YES	Eutocic	NO	3	3	0	1	3	4	0	2	3	4	3	4	3	1	0	0	5	3	4	3	3	3	3	4	0	3	1	0	3	4	0	0	0	4	1	0	3	1	3	1	2	3
267	43	Multiparous	Secondary	Works	YES	Eutocic	NO	2	3	0	2	0	0	0	1	1	4	1	5	5	2	0	1	5	2	3	0	2	4	0	2	0	5	0	1	0	0	0	0	0	1	1	0	2	0	0	0	0	3
387	35	Nulliparous	University	Works	YES	Eutocic	NO	3	2	0	1	2	1	0	1	1	2	1	3	1	0	0	1	2	0	1	1	2	1	1	4	2	1	1	4	2	3	4	1	3	1	1	0	1	1	1	0	1	1
367	30	Multiparous	University	Works	YES	Eutocic	NO	1	1	0	1	1	1	0	4	1	1	0	0	0	0	0	0	1	0	0	0	0	0	0	4	1	0	1	0	0	0	0	0	0	1	1	0	1	0	0	0	1	0
49	29	Nulliparous	University	Works	YES	Forceps	NO	4	1	0	1	1	3	0	1	2	2	1	1	2	1	0	1	4	1	3	4	0	1	1	3	3	4	1	0	2	2	0	0	0	3	1	0	1	1	1	1	3	1
247	34	Nulliparous	University	Works	YES	Eutocic	NO	3	0	2	3	5	2	1	2	1	1	0	0	0	0	0	5	3	0	0	0	0	2	2	5	2	0	2	0	0	0	0	0	3	2	1	0	3	3	2	0	2	3
170	35	Nulliparous	Secondary	Unemployed	YES	Cesarean	NO	3	4	1	3	4	4	2	4	3	4	2	4	1	1	1	3	5	0	4	4	0	4	4	5	0	2	0	1	3	4	1	0	2	4	1	0	1	2	4	1	2	2
390	34	Nulliparous	University	Works	YES	Eutocic	NO	2	3	0	3	1	2	0	3	1	4	0	4	3	0	0	3	4	0	1	0	0	1	1	3	1	1	3	0	0	0	0	0	0	1	0	0	3	3	0	0	1	2
52	25	Nulliparous	University	Works	YES	Vacuum	YES	3	3	0	0	0	5	0	1	0	0	0	2	0	0	0	0	4	0	1	1	0	0	0	3	1	1	1	0	0	1	2	0	0	1	0	0	0	0	1	0	0	0
100	41	Nulliparous	University	Works	YES	Cesarean	NO	4	3	0	4	0	3	0	3	3	1	0	2	1	0	0	1	3	0	2	0	0	2	1	3	1	3	1	1	4	2	1	0	0	1	0	1	4	4	1	0	0	1
201	34	Nulliparous	Primary	Works	YES	Eutocic	NO	2	2	0	1	1	0	0	1	0	2	0	1	0	0	0	1	2	1	1	1	0	1	1	4	0	4	0	0	0	0	0	0	0	2	0	0	1	0	0	0	0	0
331	37	Multiparous	University	Works	YES	Eutocic	NO	1	1	0	0	0	0	0	0	1	1	0	0	1	1	0	1	1	0	0	0	1	1	1	4	0	1	1	1	0	0	0	0	0	1	0	0	1	1	0	0	1	1
194	33	Nulliparous	University	Works	YES	Eutocic	NO	1	0	0	1	1	1	0	1	1	2	1	3	0	0	0	2	2	0	1	1	0	2	1	2	0	0	2	0	0	0	0	0	2	1	0	0	1	1	3	0	1	1
235	31	Nulliparous	University	Works	YES	Forceps	NO	0	0	0	0	0	0	0	0	0	1	0	0	0	0	0	0	1	0	0	0	1	1	0	2	0	1	0	0	1	1	0	0	1	0	0	0	0	0	0	0	0	0
108	36	Nulliparous	University	Works	YES	Eutocic	NO	4	0	0	0	0	0	0	0	0	1	0	1	0	0	0	0	2	0	0	0	0	0	0	2	0	1	0	1	1	1	1	0	0	1	0	0	1	1	0	0	0	1
138	39	Nulliparous	Primary	Works	YES	Cesarean	NO	3	2	0	3	2	1	0	0	3	4	1	1	1	1	0	3	1	0	1	1	0	1	1	3	1	4	0	2	2	2	4	0	0	2	0	0	1	1	0	0	1	1
397	29	Nulliparous	University	Works	YES	Eutocic	NO	2	1	0	2	2	1	0	1	3	2	0	2	1	1	0	1	3	0	0	0	1	2	2	2	0	1	0	0	1	2	2	0	0	2	0	0	2	1	1	0	0	1
146	36	Multiparous	University	Works	YES	Eutocic	NO	1	1	0	0	1	1	0	0	1	1	0	0	0	0	0	0	2	4	0	1	0	1	1	5	0	1	1	4	0	0	0	0	0	1	0	0	0	1	1	0	0	1
317	28	Nulliparous	University	Works	YES	Eutocic	NO	1	1	0	0	1	1	0	0	1	2	0	1	1	0	0	1	2	0	0	1	0	1	1	3	1	4	1	1	1	0	0	0	1	1	0	0	1	1	1	0	1	1
359	40	Multiparous	University	Works	YES	Eutocic	NO	0	0	0	0	0	0	0	0	0	0	0	0	0	0	0	0	0	0	0	0	0	0	0	3	0	0	0	1	0	0	0	0	0	0	0	0	0	0	0	0	0	0
171	29	Multiparous	University	Works	YES	Eutocic	NO	1	0	0	1	1	1	0	0	1	2	0	0	0	0	0	0	1	0	1	0	0	1	1	1	0	0	0	0	0	0	0	0	0	1	0	0	1	1	1	0	0	1
216	27	Nulliparous	University	Works	YES	Eutocic	NO	0	0	0	0	0	5	0	1	0	1	0	0	0	0	0	0	1	0	0	0	0	0	0	1	0	0	0	0	0	0	0	0	0	0	0	0	0	1	1	0	1	1
456	42	Nulliparous	University	Works	YES	Vacuum	NO	1	0	0	2	1	0	0	0	1	2	0	0	0	0	0	1	2	0	1	1	1	1	1	1	0	1	0	0	0	1	0	1	1	0	0	0	0	1	0	0	0	0
149	30	Nulliparous	University	Works	YES	Eutocic	NO	1	0	0	4	0	1	0	1	1	5	0	1	0	1	0	1	3	0	0	0	0	1	1	2	0	5	0	1	1	1	0	2	2	1	0	0	1	1	0	0	0	1
319	28	Multiparous	University	Works	YES	Forceps	NO	0	0	0	2	1	0	0	1	0	1	1	1	0	1	0	1	2	0	0	0	0	1	0	5	0	4	0	0	0	0	0	0	0	0	0	0	1	0	0	0	0	0
389	33	Multiparous	University	Works	YES	Eutocic	NO	1	0	1	5	1	1	1	1	1	2	0	3	1	1	1	0	1	1	1	0	0	1	1	2	0	0	0	0	2	0	0	0	0	1	0	3	1	1	1	2	0	1
421	35	Multiparous	Primary	Works	YES	Eutocic	NO	4	0	5	3	5	4	5	2	3	1	5	3	4	5	5	3	3	5	2	5	5	3	3	4	4	4	2	3	4	3	5	1	2	1	0	2	3	1	0	0	0	5
65	38	Multiparous	University	Works	YES	Eutocic	NO	4	2	0	3	3	3	0	4	3	4	3	2	3	3	0	3	4	2	2	3	1	3	2	5	2	2	2	2	2	2	2	1	1
366	37	Nulliparous	University	Works	YES	Cesarean	NO	4	4	0	1	2	3	0	2	2	3	0	2	3	1	0	3	3	4	2	1	1	2	2	4	0	2	1	1	3	4	3	0	0
33	34	Multiparous	Secondary	Works	YES	Eutocic	NO	4	4	0	1	1	4	0	1	0	1	0	5	1	1	0	0	5	0	4	4	0	1	0	5	0	5	0	0	0	5	4	0	1
86	31	Nulliparous	University	Works	YES	Cesarean	NO	2	2	0	3	2	2	0	1	3	2	1	1	1	1	0	1	3	1	1	1	0	2	2	2	1	1	1	1	3	3	1	1	2
374	29	Multiparous	Secondary	Works	YES	Eutocic	NO	4	4	0	5	5	5	0	4	4	5	0	4	2	1	0	2	5	1	4	3	2	4	4	5	0	1	2	0	0	0	0	1	1
242	33	Nulliparous	University	Works	YES	Vacuum	YES	4	3	0	3	3	3	0	2	3	3	2	3	3	3	0	3	3	2	2	3	0	3	3	4	1	2	3	4	4	5	4	0	4
64	36	Multiparous	Secondary	Works	YES	Eutocic	NO	1	1	0	1	1	1	0	0	1	3	0	1	0	0	0	0	1	0	0	0	0	1	1	2	0	2	1	1	1	1	0	0	1
1	25	Multiparous	University	Works	YES	Eutocic	NO	4	4	0	3	4	3	0	1	3	4	1	2	3	2	0	4	3	3	2	1	1	3	2	3	3	4	1	3	3	3	1	0	0
39	35	Nulliparous	University	Works	YES	Cesarean	YES	4	3	0	3	3	4	0	3	3	5	1	4	3	3	0	3	4	4	3	1	1	3	3	5	1	3	1	5	5	0	1	2	2
76	27	Multiparous	University	Works	YES	Eutocic	NO	3	2	1	3	4	2	0	3	3	4	0	3	4	3	0	4	4	3	1	0	0	3	3	4	4	3	4	1	1	1	2	0	0
36	25	Nulliparous	University	Works	YES	Vacuum	NO	3	2	0	2	2	1	0	0	1	3	1	4	1	1	0	2	3	0	1	3	1	2	2	1	0	3	1	0	0	0	0	2	2
300	32	Nulliparous	University	Works	YES	Cesarean	YES	3	2	0	4	3	2	0	0	2	3	1	3	1	3	0	1	4	1	3	1	1	2	2	5	1	1	3	2	2	2	1	3	3
104	28	Multiparous	Secondary	Unemployed	YES	Eutocic	NO	2	1	0	2	3	2	0	2	3	2	0	3	0	0	0	3	4	0	2	0	0	2	1	5	3	3	0	3	0	2	0	0	0
35	40	Nulliparous	Primary	Works	YES	Cesarean	NO	2	1	0	2	2	3	0	0	1	0	0	2	1	0	0	0	2	0	3	0	0	2	0	3	2	0	4	0	2	1	1	0	0
19	29	Multiparous	University	Unemployed	YES	Eutocic	NO	3	1	0	0	2	1	0	1	2	0	0	2	3	2	0	1	2	2	0	0	0	2	2	3	1	0	1	3	0	0	0	0	0
142	28	Nulliparous	University	Works	YES	Vacuum	NO	2	0	0	1	2	2	0	2	2	3	0	1	1	2	0	2	3	0	2	3	0	2	2	2	0	5	0	2	2	1	0	0	0
322	30	Nulliparous	University	Works	YES	Eutocic	NO	1	1	0	2	0	0	1	2	0	0	0	3	2	2	1	1	2	1	0	0	1	2	1	3	3	2	1	1	1	1	0	0	0
37	33	Nulliparous	University	Works	YES	Vacuum	NO	2	1	1	3	2	0	1	1	1	3	1	2	1	1	0	2	2	1	1	0	1	2	2	1	0	4	1	1	2	2	0	0	1
111	29	Nulliparous	University	Unemployed	YES	Cesarean	NO	5	5	2	4	5	4	1	4	3	5	4	5	2	4	1	4	5	4	4	4	1	4	3	5	1	3	1	5	5	5	3	3	4	5	5	0	4	4	3	3	4	3
259	32	Nulliparous	University	Works	YES	Vacuum	NO	5	2	0	0	0	3	0	0	2	2	0	0	2	2	0	0	2	2	0	0	4	2	2	5	0	0	0	0	0	2	0	0	0	5	4	0	0	5	5	0	0	3
46	37	Nulliparous	University	Works	YES	Cesarean	YES	5	4	0	2	4	4	0	3	3	5	4	4	4	4	1	3	3	3	5	5	0	5	5	1	0	5	0	0	5	5	3	2	2	3	4	1	1	1	2	2	3	2
407	26	Multiparous	University	Works	YES	Eutocic	NO	2	0	0	2	2	0	0	2	2	2	0	3	0	0	0	0	2	0	0	0	0	3	1	3	0	0	0	4	1	1	0	0	0	1	4	0	2	1	0	0	2	1
379	31	Multiparous	University	Works	YES	Eutocic	NO	4	4	1	2	3	4	4	2	3	4	3	4	4	3	5	4	5	4	4	4	0	1	1	5	0	0	2	1	0	1	1	0	0	4	4	2	3	3	3	3	3	3
395	38	Nulliparous	University	Works	YES	Eutocic	YES	4	4	0	3	3	2	0	4	3	4	4	2	3	1	0	4	4	3	4	4	1	3	3	5	4	2	1	0	0	0	0	0	0	5	3	0	3	3	4	0	4	3
228	45	Nulliparous	University	Works	YES	Vacuum	YES	1	1	0	0	1	0	0	1	1	3	0	1	0	1	0	1	1	0	0	0	1	1	1	4	0	3	0	0	1	1	3	0	1	3	3	1	1	2	3	3	3	3
455	42	Nulliparous	University	Works	YES	Vacuum	NO	3	3	0	2	2	3	1	2	2	3	0	3	2	2	1	2	3	2	3	1	2	2	2	4	1	1	1	4	3	2	3	1	1	2	3	1	2	2	2	1	2	1
338	39	Nulliparous	University	Works	YES	Eutocic	NO	4	4	0	4	3	2	1	3	4	4	2	3	3	2	1	4	3	2	3	1	1	3	3	4	1	2	1	3	3	3	2	2	3	3	3	0	4	3	2	2	3	3
405	41	Nulliparous	University	Works	YES	Cesarean	YES	5	3	2	3	3	2	2	3	3	5	4	4	3	3	4	4	3	3	2	4	1	3	4	4	0	5	3	4	5	2	4	2	2	4	3	4	3	4	3	2	3	4
227	33	Nulliparous	Secondary	Works	YES	Eutocic	NO	3	4	1	4	2	4	0	3	2	4	2	2	1	1	1	1	4	1	4	4	1	3	3	4	2	1	3	4	4	2	0	0	0	4	2	1	3	3	4	1	3	3
132	34	Multiparous	University	Works	YES	Eutocic	NO	1	1	0	2	3	2	0	1	2	4	1	2	2	1	2	2	3	0	1	1	0	1	2	3	0	2	0	0	0	0	0	0	0	1	2	2	1	2	1	1	1	3
381	32	Nulliparous	University	Works	YES	Vacuum	NO	3	3	0	4	4	2	0	3	2	5	1	4	3	4	0	3	4	3	3	2	4	3	3	3	0	3	0	2	2	3	2	0	0	2	2	1	2	2	2	2	2	2
454	34	Nulliparous	University	Works	YES	Eutocic	YES	2	2	0	2	2	3	0	3	3	3	3	1	2	2	0	2	3	2	2	3	2	2	2	5	0	2	2	1	0	1	0	0	1	2	2	0	3	3	1	0	3	3
187	36	Nulliparous	University	Works	YES	Eutocic	NO	1	2	0	1	2	2	0	1	2	3	0	3	0	0	0	1	2	0	3	1	0	2	1	4	0	1	0	0	0	1	1	3	4	1	2	0	1	2	3	0	2	2
419	29	Nulliparous	University	Works	YES	Cesarean	NO	4	3	0	3	2	2	0	4	2	2	2	2	3	3	0	3	4	3	2	3	1	1	2	4	1	1	2	4	5	5	2	2	0	3	2	0	3	2	2	0	3	3
217	27	Nulliparous	University	Works	YES	Cesarean	YES	4	3	0	2	3	5	0	3	4	4	3	3	4	2	0	3	3	2	3	3	0	3	3	1	0	2	2	5	5	5	4	1	1	3	2	0	4	3	4	0	1	2
470	33	Multiparous	University	Works	YES	Eutocic	NO	2	1	0	3	4	0	0	3	2	3	1	1	1	2	0	1	3	2	0	0	0	2	2	4	0	1	0	0	1	0	0	0	0	3	2	0	2	2	0	0	1	1
380	29	Nulliparous	University	Works	YES	Vacuum	NO	3	3	1	2	3	2	1	2	3	3	2	3	3	3	1	2	4	3	2	1	1	3	3	3	2	3	2	1	2	2	2	1	4	3	2	1	2	3	2	2	1	3
175	26	Multiparous	University	Works	YES	Eutocic	NO	3	2	0	2	3	1	1	2	3	5	0	3	2	0	1	2	4	1	3	0	0	1	1	5	3	2	1	4	2	0	2	1	3	3	2	0	2	3	3	1	2	3
394	39	Multiparous	University	Works	YES	Eutocic	NO	2	4	0	1	2	1	0	1	3	1	0	1	1	1	0	1	3	1	0	0	1	1	1	5	0	4	1	1	0	1	0	0	0	2	1	0	3	2	1	0	1	2
318	28	Nulliparous	University	Works	YES	Eutocic	NO	1	1	0	0	1	0	0	0	1	1	0	0	0	0	0	0	0	0	0	0	0	1	0	0	0	0	0	0	0	0	0	0	0	1	1	0	1	1	0	0	1	0
384	25	Multiparous	University	Works	YES	Eutocic	NO	1	1	0	1	0	1	0	0	0	1	0	0	0	0	0	0	1	0	2	0	0	1	1	5	0	0	0	0	0	0	1	0	1	0	1	0	1	0	1	0	0	0
401	34	Nulliparous	University	Works	YES	Eutocic	NO	2	2	0	1	1	1	0	1	1	2	0	1	1	1	0	0	1	0	0	0	0	1	0	5	1	2	2	5	0	1	2	0	1	2	1	0	1	1	1	0	1	1
62	42	Multiparous	Primary	Works	YES	Eutocic	YES	3	2	0	2	2	3	0	1	3	3	2	2	1	1	0	1	3	0	0	0	1	1	2	2	3	2	0	1	0	1	2	0	0	2	1	0	1	1	3	4	0	4
329	40	Multiparous	Primary	Works	YES	Vacuum	NO	3	2	0	3	3	1	0	2	3	3	0	3	4	4	0	3	3	0	0	0	0	2	2	4	1	4	0	0	1	0	0	0	0	3	1	0	2	4	0	0	0	1
252	41	Nulliparous	Secondary	Works	YES	Cesarean	NO	2	1	0	1	1	4	0	1	1	2	0	4	1	1	0	1	3	1	1	0	1	2	1	1	1	2	1	2	4	1	1	0	0	2	1	0	2	2	2	0	1	2
316	23	Nulliparous	University	Unemployed	YES	Eutocic	NO	2	1	0	1	1	3	0	2	1	2	0	3	0	1	0	1	2	0	2	0	0	1	2	4	1	0	0	0	0	0	0	0	0	1	1	0	1	0	2	0	1	1
66	27	Nulliparous	University	Works	YES	Eutocic	NO	2	1	0	1	1	1	0	1	2	2	0	3	1	0	0	0	1	0	0	0	0	1	1	3	0	4	1	0	0	0	1	0	0	1	1	0	0	0	1	0	0	0
67	46	Nulliparous	University	Works	NO	Cesarean	NO	2	1	0	4	1	1	0	1	1	4	1	1	1	0	0	1	2	0	4	0	0	1	1	4	0	0	0	0	5	1	0	0	0	2	1	0	4	4	1	0	4	1
140	27	Nulliparous	University	Works	YES	Eutocic	NO	4	4	1	1	3	3	1	1	2	4	1	1	1	0	0	2	1	0	0	2	2	3	3	2	0	5	1	0	0	0	0	0	0	2	1	1	3	3	3	2	3	3
188	23	Nulliparous	University	Works	YES	Eutocic	NO	1	1	0	4	1	2	1	1	1	2	1	4	0	0	1	1	4	0	1	1	0	1	2	3	0	2	0	1	1	2	0	0	0	1	1	0	2	1	2	3	1	2
105	31	Multiparous	Secondary	Works	YES	Eutocic	NO	1	1	0	1	1	4	1	1	1	2	1	2	0	1	1	1	2	1	1	2	1	2	1	4	1	1	1	2	2	1	3	0	0	1	1	4	2	2	4	0	1	1
385	25	Nulliparous	University	Works	YES	Eutocic	NO	3	3	1	1	1	0	1	3	1	1	1	1	1	1	1	1	4	1	0	0	0	1	1	3	0	1	0	0	4	0	0	0	3	2	1	3	1	2	0	3	2	2
372	32	Multiparous	University	Works	YES	Eutocic	NO	2	1	1	3	3	4	5	1	1	1	5	3	2	4	5	2	5	2	1	1	1	4	4	3	1	3	1	3	5	4	4	0	0	2	1	4	2	2	1	1	1	2
144	29	Multiparous	University	Works	YES	Eutocic	NO	1	0	0	1	1	0	0	0	4	3	0	0	1	0	0	0	2	1	0	0	0	1	0	1	0	0	0	3	1	0	0	0	0	1	0	0	4	1	0	0	1	4
383	30	Nulliparous	University	Works	YES	Cesarean	NO	2	1	0	2	2	1	0	4	3	4	0	2	1	1	0	1	2	0	1	0	1	1	0	3	0	0	0	2	2	0	0	1	1	2	0	0	3	3	4	0	1	3
371	29	Nulliparous	University	Works	YES	Vacuum	NO	2	3	0	1	1	4	0	1	1	1	0	0	0	0	0	1	2	0	1	1	0	2	2	1	0	0	0	2	2	4	2	0	1	2	0	0	0	0	5	0	0	0
382	31	Nulliparous	University	Works	YES	Eutocic	NO	2	2	0	4	2	3	0	4	3	2	0	3	2	2	0	2	4	2	2	0	0	5	3	1	2	3	1	4	3	1	0	4	2	3	0	0	3	4	1	1	3	5
416	34	Nulliparous	University	Works	YES	Cesarean	NO	1	1	1	3	3	4	0	1	3	5	0	1	2	1	0	0	3	0	1	0	1	2	0	3	1	1	0	0	5	1	0	0	0	1	0	1	2	4	2	0	1	0
321	36	Nulliparous	University	Works	YES	Forceps	NO	1	0	0	1	1	1	0	1	4	3	0	2	1	1	0	0	4	1	3	0	1	1	0	0	0	3	0	1	1	1	1	0	0	1	0	0	1	1	2	0	1	1
124	41	Multiparous	Secondary	Works	YES	Eutocic	NO	0	0	0	1	1	0	0	1	1	1	0	3	1	0	0	0	1	2	0	0	1	1	1	4	0	1	0	0	0	0	0	1	1	0	0	0	1	1	0	2	1	1
356	29	Multiparous	University	Unemployed	YES	Eutocic	NO	0	0	0	0	0	0	0	0	0	0	0	0	0	0	0	0	1	0	0	0	1	1	0	1	0	3	0	0	0	0	0	0	0	0	0	0	0	0	0	0	0	0
190	27	Nulliparous	University	Works	YES	Cesarean	YES	4	3	0	3	2	4	0	3	1	3	1	4	1	1	0	1	4	0	4	0	0	2	1	3	0	2	0	4	5	5	1	0	0	2	0	0	3	1	3	0	2	2
362	36	Nulliparous	University	Works	YES	Eutocic	NO	1	1	0	1	1	1	0	1	1	2	0	1	1	1	0	1	2	0	0	0	1	1	1	1	0	5	0	0	1	0	0	0	0	1	0	0	2	2	1	0	1	1
47	31	Multiparous	University	Works	YES	Eutocic	NO	3	1	0	1	2	4	0	1	5	3	0	5	1	0	0	2	2	0	3	2	1	2	1	5	4	3	4	0	0	0	0	0	0	0	0	0	2	2	4	0	1	4
103	42	Multiparous	University	Works	YES	Eutocic	NO	2	1	0	2	2	1	0	2	2	3	1	1	1	1	0	1	2	1	1	1	0	2	2	3	1	3	2	0	0	1	0	0	1	1	0	0	2	1	1	0	1	1
185	29	Multiparous	University	Works	YES	Eutocic	NO	2	0	0	2	2	1	0	3	2	2	0	3	2	2	0	2	3	5	1	1	0	1	1	5	0	0	0	0	0	0	0	0	0	1	0	0	1	1	1	0	0	1
404	33	Nulliparous	University	Unemployed	YES	Eutocic	NO	0	0	0	1	0	0	0	0	0	0	0	0	0	0	0	0	0	0	0	0	2	1	1	1	0	0	0	0	0	0	0	1	1	0	0	0	0	0	0	1	2	0
391	40	Multiparous	University	Works	YES	Eutocic	NO	1	0	0	1	1	0	0	1	4	3	0	3	0	0	0	2	2	0	0	0	0	2	1	2	1	2	0	0	0	1	1	0	0	0	0	0	0	0	0	0	0	0
53	35	Nulliparous	University	Works	YES	Eutocic	NO	3	2	0	3	3	2	1	1	2	2	0	1	3	3	0	2	2	1	0	1	1	2	2	3	1	1	1	1	1	1	0	3	3	1	0	0	1	1	1	0	0	1
118	32	Nulliparous	University	Works	YES	Vacuum	NO	3	2	0	5	4	1	1	1	1	1	0	0	3	4	0	0	0	3	0	0	3	2	3	5	0	0	0	0	0	0	0	0	0	1	0	0	2	1	0	0	3	2
461	39	Multiparous	University	Works	YES	Eutocic	NO	1	0	0	1	2	3	1	1	1	2	0	1	2	1	1	1	2	2	1	0	0	2	1	2	0	1	1	1	1	1	1	0	2	2	0	0	1	1	1	0	1	1
151	26	Nulliparous	University	Works	YES	Eutocic	NO	1	0	0	0	0	0	1	1	1	5	0	1	1	1	0	1	1	0	1	1	1	1	1	2	0	1	0	1	0	0	0	0	0	0	0	1	1	1	0	1	1	1
265	33	Nulliparous	University	Works	YES	Eutocic	NO	1	0	1	1	0	0	1	1	1	3	3	2	1	1	0	2	2	1	1	0	0	1	1	3	0	1	2	0	0	0	0	0	1	4	0	1	1	0	0	1	1	1
93	30	Multiparous	Secondary	Works	YES	Eutocic	NO	2	0	0	1	1	1	4	1	0	2	0	2	0	1	0	0	2	0	0	0	0	1	0	5	1	0	1	0	0	0	0	0	0	1	0	0	1	1	0	0	1	1
57	33	Nulliparous	University	Works	YES	Vacuum	NO	3	1	0	1	1	3	0	4	4	1	0	4	4	2	0	1	4	3	3	0	1	2	2	3	0	4	0	1	3	1	1	4	4
398	38	Nulliparous	University	Works	YES	Cesarean	NO	5	4	0	1	2	4	0	1	2	5	3	4	4	1	0	2	5	3	4	3	0	4	0	5	0	4	0	5	5	5	4	4	4
59	39	Nulliparous	Secondary	Works	YES	Cesarean	YES	5	3	0	3	3	5	0	2	3	4	4	5	4	5	0	3	5	3	3	0	0	5	2	4	3	3	4	5	5	5	2	5	5
75	32	Multiparous	Secondary	Works	YES	Eutocic	NO	1	1	0	1	1	1	0	0	1	2	0	1	2	1	0	1	1	1	1	0	0	1	1	5	0	0	0	2	0	0	0	0	0
270	40	Nulliparous	University	Works	YES	Spatulas	NO	5	4	1	4	4	4	1	4	4	4	3	5	3	4	2	5	5	3	4	4	0	4	4	5	4	1	4	5	5	4	4	4	5
99	28	Nulliparous	University	Works	YES	Eutocic	NO	3	3	0	3	3	2	1	5	4	4	3	3	2	0	0	2	4	2	3	3	0	2	2	4	3	2	4	0	0	0	0	0	0
139	31	Nulliparous	Secondary	Unemployed	YES	Cesarean	NO	4	2	2	3	3	3	5	0	2	2	1	2	3	2	1	2	3	4	3	1	1	3	3	0	0	5	0	1	5	0	0	0	0
237	29	Nulliparous	Secondary	Works	YES	Cesarean	NO	5	4	0	0	4	5	0	4	4	5	1	5	5	2	0	3	5	2	4	3	0	4	4	5	2	3	5	5	5	5	2	0	0	5	5	0	0	3	5	0	4	1
225	27	Nulliparous	Secondary	Works	YES	Eutocic	NO	1	4	0	2	2	3	0	1	2	2	3	3	0	1	0	1	2	0	1	1	0	2	2	3	1	4	1	3	3	1	0	0	2	1	4	0	2	2	3	0	1	2
323	27	Nulliparous	University	Works	YES	Forceps	YES	5	5	0	2	2	3	1	2	3	3	1	4	0	0	0	1	5	0	5	5	0	0	0	5	2	3	2	0	0	2	1	1	3	4	4	0	2	2	3	1	2	3
119	36	Multiparous	Secondary	Works	YES	Eutocic	NO	4	2	1	2	3	2	0	0	3	3	2	4	3	3	0	4	5	3	2	1	1	3	2	5	0	3	1	1	1	3	1	0	0	3	3	0	1	1	1	0	1	4
114	36	Nulliparous	University	Works	YES	Eutocic	NO	5	5	0	5	5	4	0	4	5	0	5	5	4	3	0	5	1	0	4	4	3	5	5	5	0	1	1	2	1	3	0	0	0	4	3	0	3	4	3	0	1	3
266	38	Nulliparous	University	Works	YES	Vacuum	NO	4	4	1	4	2	1	0	4	3	5	1	1	4	4	0	1	3	3	1	4	3	2	0	5	0	2	1	2	3	2	1	0	1	3	3	1	4	1	1	0	3	3
83	30	Nulliparous	University	Works	YES	Cesarean	NO	4	3	0	4	2	2	0	1	4	4	2	2	2	2	0	4	3	1	2	1	0	3	2	2	1	1	2	1	5	4	2	1	2	4	3	0	4	2	2	0	1	3
40	42	Multiparous	University	Unemployed	YES	Cesarean	NO	3	1	0	5	0	2	0	2	3	3	0	5	0	0	0	0	5	0	4	5	0	2	1	5	0	2	0	0	0	0	3	4	0	3	3	1	3	3	2	0	1	4
133	37	Nulliparous	University	Works	NO	Eutocic	NO	4	3	1	3	3	2	1	2	3	3	2	2	3	3	2	4	3	3	2	2	3	3	3	4	1	4	1	0	1	1	0	1	2	4	3	1	3	3	2	2	2	3
377	40	Nulliparous	University	Works	YES	Forceps	NO	4	3	1	2	2	2	2	3	4	1	1	4	1	0	0	0	5	0	3	1	1	1	1	5	4	1	4	3	1	4	3	0	0	4	3	2	2	2	4	2	4	2
116	43	Nulliparous	University	Works	NO	Eutocic	NO	2	1	2	3	3	2	2	2	3	3	2	2	3	3	2	3	3	3	3	2	1	2	2	4	2	3	2	1	1	2	3	1	1	2	3	2	3	3	4	3	3	3
409	27	Nulliparous	University	Works	YES	Eutocic	NO	2	3	1	2	1	4	0	2	2	3	3	3	3	3	0	2	3	4	2	2	0	2	2	4	0	3	1	1	0	0	0	0	0	3	2	0	4	4	1	2	3	3
302	36	Nulliparous	University	Works	YES	Cesarean	NO	2	2	0	3	3	0	0	1	3	2	0	2	1	1	0	3	3	1	3	1	0	2	2	4	1	1	1	2	5	3	0	0	0	3	2	0	3	4	3	0	2	4
250	33	Nulliparous	University	Works	YES	Forceps	NO	3	5	0	0	0	5	0	1	1	4	0	2	1	0	0	0	2	0	1	1	0	0	0	2	0	0	0	0	0	0	0	1	0	2	2	0	1	1	3	0	0	1
88	37	Multiparous	University	Unemployed	YES	Forceps	NO	3	3	0	3	3	3	0	2	2	3	0	4	4	3	0	2	4	2	2	0	2	3	2	2	0	4	0	1	1	1	2	1	4	2	2	1	3	3	2	1	2	2
107	34	Nulliparous	University	Works	YES	Cesarean	NO	3	2	0	1	2	2	0	1	3	3	0	2	2	2	0	2	3	2	2	2	3	3	3	2	1	4	0	3	3	3	1	1	1	2	2	0	2	2	2	0	0	2
229	21	Nulliparous	Secondary	Works	YES	Eutocic	NO	3	0	1	3	4	2	1	0	3	2	1	4	4	4	0	0	1	3	4	3	0	3	2	3	0	5	0	5	0	0	3	5	5	3	2	1	3	4	2	3	2	2
186	40	Nulliparous	University	Works	YES	Cesarean	NO	1	0	0	0	1	4	1	2	3	4	1	5	0	0	2	1	4	0	4	3	0	3	3	0	0	3	0	3	5	1	3	4	4	2	2	1	3	4	4	1	4	4
136	29	Nulliparous	University	Works	YES	Eutocic	NO	4	4	0	3	4	5	3	2	5	4	1	5	1	1	1	2	5	3	5	4	2	4	4	5	5	4	3	0	0	3	1	0	3	3	2	1	1	2	5	1	1	2
333	29	Nulliparous	University	Works	YES	Vacuum	NO	2	2	0	2	1	2	0	1	1	2	1	3	1	0	0	1	2	1	3	1	1	2	2	2	1	1	1	1	1	1	2	1	1	1	1	1	1	1	1	1	1	1
150	26	Nulliparous	University	Works	YES	Eutocic	NO	1	0	0	1	1	3	0	3	2	4	0	2	0	0	0	2	1	0	1	0	0	1	1	3	0	0	0	0	0	0	0	0	0	1	1	0	0	0	1	0	2	1
55	32	Multiparous	University	Works	YES	Eutocic	NO	4	4	0	1	3	5	0	0	1	2	4	5	3	0	0	1	4	1	4	4	0	2	1	4	1	1	4	5	5	4	3	4	4	3	1	0	1	1	2	0	0	0
410	26	Nulliparous	University	Works	YES	Vacuum	NO	3	2	0	0	2	5	0	0	1	5	0	4	0	0	0	5	5	0	4	0	0	2	2	1	0	0	0	4	5	2	0	0	0	1	1	0	0	3	1	0	1	4
61	34	Nulliparous	University	Works	YES	Eutocic	NO	2	2	0	1	1	2	0	2	3	2	0	3	2	1	0	3	3	1	2	3	1	3	3	4	1	3	4	1	1	1	3	0	2	2	1	0	2	4	2	0	2	3
204	30	Multiparous	University	Works	YES	Eutocic	NO	1	1	0	2	2	1	0	1	4	2	1	3	0	0	0	4	3	0	1	1	0	3	2	3	0	0	1	3	3	0	1	0	0	1	1	0	0	1	1	0	0	1
241	36	Nulliparous	University	Works	YES	Cesarean	NO	3	2	1	1	1	2	0	2	2	2	0	1	2	2	0	1	3	2	1	1	0	2	2	3	0	2	1	2	2	2	3	3	3	2	1	1	1	1	3	0	1	2
373	29	Nulliparous	University	Works	YES	Vacuum	NO	1	0	0	2	2	1	0	1	2	3	0	4	1	2	0	1	4	0	0	0	0	3	2	4	0	3	2	4	4	2	1	3	2	1	1	0	4	2	1	0	3	3
236	38	Multiparous	University	Works	YES	Eutocic	NO	1	1	1	1	2	2	1	1	2	3	1	1	2	1	1	2	3	2	1	1	0	2	2	0	0	5	0	1	0	0	0	2	2	1	1	1	1	1	1	1	1	1
258	33	Nulliparous	University	Unemployed	YES	Cesarean	NO	3	3	3	2	2	3	1	3	3	3	1	1	1	1	1	2	2	2	3	3	1	2	2	3	3	2	3	2	4	4	2	3	3	2	1	1	1	2	1	1	1	2
253	32	Nulliparous	University	Works	YES	Spatulas	NO	3	2	0	2	2	2	1	2	3	3	1	2	3	3	0	2	3	1	2	0	1	2	2	1	1	1	1	2	3	2	1	0	0	4	1	0	2	1	3	0	2	1
257	37	Nulliparous	University	Works	NO	Eutocic	NO	1	1	1	1	1	3	1	1	1	2	1	3	2	2	1	2	2	2	1	2	2	2	2	2	0	3	2	2	3	3	3	1	3	1	1	1	1	1	3	1	1	1
301	33	Multiparous	University	Works	YES	Eutocic	NO	3	3	0	1	0	3	1	3	3	5	0	1	0	0	0	0	4	0	0	0	0	2	1	4	0	0	0	0	2	2	0	0	0	4	1	0	2	2	0	0	4	3
205	34	Nulliparous	Secondary	Works	YES	Spatulas	NO	2	1	0	3	3	1	1	1	3	3	1	1	1	2	0	2	2	2	1	1	2	3	3	4	0	3	3	0	1	1	0	2	1	1	1	0	3	3	1	1	1	3
97	31	Nulliparous	University	Works	YES	Eutocic	NO	2	0	0	2	2	1	0	0	2	4	0	0	1	1	0	1	2	2	0	0	2	2	1	2	0	2	1	0	0	0	0	0	0	2	0	0	1	2	0	0	0	1
364	40	Nulliparous	University	Works	YES	Eutocic	NO	2	2	0	2	2	1	0	1	1	2	0	1	2	1	0	1	2	1	1	0	0	1	1	2	0	1	1	0	1	1	0	1	1	0	0	0	0	0	0	0	0	0
22	35	Nulliparous	University	Works	YES	Vacuum	NO	5	0	0	1	2	2	0	2	2	3	0	2	3	4	0	1	3	2	0	0	3	3	2	3	0	1	1	1	1	1	0	0	0	5	0	0	1	1	1	0	1	1
328	26	Nulliparous	University	Works	YES	Cesarean	NO	2	3	0	1	0	0	0	1	2	1	1	1	1	0	0	1	2	0	1	0	0	1	1	2	1	1	0	0	0	0	1	0	0	2	0	0	0	1	2	0	1	1
246	35	Nulliparous	University	Works	YES	Eutocic	NO	1	1	0	4	4	1	0	0	1	2	0	1	1	1	0	1	1	1	0	0	3	1	1	3	0	3	0	0	0	0	4	0	0	0	0	0	0	0	3	0	1	1
130	32	Multiparous	University	Works	YES	Eutocic	NO	0	0	0	0	0	0	0	3	0	1	0	0	0	0	0	0	1	0	2	0	0	1	1	2	0	3	0	0	0	0	0	1	2	0	0	0	0	0	0	0	0	0
276	38	Multiparous	University	Works	YES	Cesarean	NO	2	0	0	1	1	1	0	1	1	3	0	0	1	1	0	1	2	1	0	0	1	2	1	1	0	3	0	2	5	4	2	1	1	2	0	0	1	1	1	0	1	1
422	35	Multiparous	University	Works	YES	Eutocic	NO	2	0	0	3	2	1	0	0	2	3	0	1	1	1	0	2	2	1	0	0	2	3	3	2	0	5	0	0	1	0	0	0	0	1	0	0	3	2	2	0	0	2
232	34	Nulliparous	Secondary	Unemployed	YES	Eutocic	NO	0	0	0	2	0	3	0	1	0	3	0	3	0	0	0	0	2	0	3	3	0	2	2	3	3	2	3	0	0	0	0	5	3	0	0	0	2	0	3	0	1	0
131	25	Multiparous	Secondary	Works	YES	Eutocic	NO	0	0	0	2	2	3	1	1	4	3	0	2	1	1	0	2	3	1	0	0	4	3	3	4	0	1	0	0	1	1	0	0	0	0	0	0	1	2	3	0	1	2
30	39	Nulliparous	University	Unemployed	NO	Cesarean	NO	3	0	1	2	2	3	2	2	2	2	1	4	1	3	0	3	3	0	1	1	1	1	2	2	0	3	0	1	2	2	0	0	2	2	0	1	2	1	2	1	3	2
231	35	Nulliparous	University	Unemployed	YES	Eutocic	NO	0	1	0	0	0	5	0	0	0	0	0	1	0	0	0	0	1	0	0	5	0	0	0	1	0	0	5	0	0	0	0	0	0
376	37	Nulliparous	University	Works	YES	Vacuum	NO	2	3	0	1	1	2	1	0	1	2	0	3	2	2	1	1	5	2	1	0	1	2	2	4	1	5	0	2	1	1	3	0	2
243	33	Multiparous	Secondary	Works	YES	Vacuum	NO	4	2	0	3	3	2	0	1	1	1	0	0	1	1	0	1	2	1	0	0	1	1	1	1	0	1	0	1	3	3	1	3	5	4	2	0	3	3	2	0	1	1
285	29	Nulliparous	University	Works	YES	Eutocic	NO	3	2	0	2	2	3	0	2	2	4	1	4	2	2	0	1	4	2	1	2	3	3	3	3	0	1	0	1	1	1	0	2	2	1	2	0	2	2	2	1	2	3
325	34	Nulliparous	Secondary	Works	YES	Eutocic	NO	5	3	0	5	5	5	0	5	5	5	5	5	5	5	0	5	5	5	5	5	3	5	5	2	0	5	0	2	0	0	0	3	3	5	5	0	5	5	5	0	5	5
386	31	Nulliparous	University	Works	YES	Spatulas	NO	4	4	0	1	3	3	0	3	3	5	0	3	2	1	0	1	5	1	2	0	1	2	3	5	0	1	1	5	5	5	4	0	3	2	1	0	1	2	3	0	2	2
[truncated: 24 more columns]
